# Supplementary material for: Supragingival Plaque Microbiomes in a Diverse South Florida Population
Source: Microorganisms. 2024 Sep 21;12(9):1921. doi: 10.3390/microorganisms12091921 (PMC11434252; doi:10.3390/microorganisms12091921)
Supplement: Supplementary file 1 [file microorganisms-12-01921-s001.zip]

Archive with 1 entries (1 files):
- Table S1-SeqStats.xlsx
