# Supplementary material for: Supragingival Plaque Microbiomes in a Diverse South Florida Population
Source: Microorganisms. 2024 Sep 21;12(9):1921. doi: 10.3390/microorganisms12091921 (PMC11434252; doi:10.3390/microorganisms12091921)
Supplement: Supplementary file 1 [file microorganisms-12-01921-s001.zip › Table S1-SeqStats.xlsx]

## Sheet: SupplementalTable1
Sample (n=26 with one duplicate)	Forward Reads	Reverse Reads	Filtered Reads (Q>30)	Denoised Reads	Merged Reads	Non-Chimeric Total Reads	Omitted due to low read count? (<10k prior to filtering)	Omitted for other reasons?
FN02-LL	65376	65376	61904	60853	56088	55694
FN02-LR	91452	91452	85973	84401	79343	78552
FN02-T	86105	86105	78668	77349	72153	70362
FN02-UL	11208	11208	10449	10198	9213	8868
FN02-UR	70500	70500	67140	66211	62297	62142
FN08-LL	62923	62923	59103	58219	54702	54579
FN08-LR	101464	101464	95551	94231	89798	89606
FN08-T	8969	8969	8279	8092	7509	7509	Yes
FN08-UL	18803	18803	17448	17085	16036	16024
FN08-UR	92361	92361	86883	85769	79842	79067
FN10-LL	58247	58247	54721	54036	50894	50601
FN10-LR	86986	86986	81505	80334	74863	73712
FN10-T	82610	82610	78682	77742	73956	73533
FN10-UL	14860	14860	13853	13514	12418	12248
FN10-UR	33670	33670	31378	30860	28277	27520
FN11-LL	179848	179848	168423	165678	154868	152700
FN11-LR	77386	77386	72063	70817	67247	66874
FN11-T	80596	80596	75960	74575	69444	68927
FN11-UL	12623	12623	11558	11299	10557	10522
FN11-UR	69037	69037	65384	64416	59662	58524
FN13-LL	106119	106119	100026	98300	92449	90297
FN13-LR	74723	74723	70047	68874	64729	59654
FN13-T	75941	75941	70176	69214	65515	65146
FN13-UL	15750	15750	14422	14056	12911	12775
FN13-UR	47743	47743	44728	44017	40635	39619
FN16-LL	72019	72019	67981	67050	63593	63402
FN16-LR	60919	60919	57758	56952	52766	52296
FN16-T	91069	91069	84422	82617	77028	76734
FN16-UL	16554	16554	15651	15234	13997	13984
FN16-UR	42699	42699	40864	40261	38080	36625
FN22-LL	125518	125518	115613	113756	106661	103896
FN22-LR	70029	70029	65229	64104	59192	57497
FN22-T	89741	89741	83499	82225	76083	75186
FN22-UL	20358	20358	18441	17973	16600	16466
FN22-UR	53413	53413	50378	49537	45696	45069
FN24-LL	91855	91855	85158	83916	78089	76688
FN24-LR	64368	64368	61040	60063	56869	56619
FN24-T	89810	89810	83639	82110	76459	75196
FN24-UL	12775	12775	11767	11505	10705	10691
FN24-UR	46193	46193	43655	42727	39619	39581
FN25-LL	75806	75806	72303	71100	67915	65984
FN25-LR	89438	89438	81952	80330	75650	75128
FN25-T	85555	85555	79874	78569	73715	73064
FN25-UL	22527	22527	21289	20890	19114	18911
FN25-UR	40497	40497	38379	37835	35002	34366
FN26-LL	50924	50924	47748	46906	44713	44477
FN26-LR	56372	56372	52963	51917	48513	48301
FN26-T	5154	5154	4464	4308	3864	3864	Yes
FN26-UL	20335	20335	18484	18065	17035	17028
FN26-UR	37330	37330	34781	34202	31850	31764
FN27-LL	75225	75225	69907	68692	64490	63869
FN27-LR	56459	56459	52697	51771	48408	47556
FN27-T	66292	66292	61885	60797	57021	56769
FN27-UL	21267	21267	19722	19300	17555	17256
FN27-UR	53845	53845	49929	49132	45725	45336
FN31-LL	85704	85704	80569	79303	75497	75094
FN31-LR	66778	66778	61734	60548	56479	56367
FN31-T	75987	75987	69669	68484	63910	63540
FN31-UL	20565	20565	19094	18701	17176	17115
FN31-UR	100128	100128	94504	92695	86919	86309
FN32-LL	77695	77695	74249	73235	69542	67906
FN32-LR	72450	72450	66918	65726	61209	60682
FN32-T	58212	58212	54327	53287	49136	48986
FN32-UL	15119	15119	14159	13881	12578	12353
FN32-UR	86707	86707	81553	80438	75555	74386
FN33-LL	104745	104745	95592	93853	88466	87974
FN33-LR	122192	122192	111705	109473	103036	102690
FN33-T	2489	2489	1807	1619	1328	1301	Yes
FN33-UL	11912	11912	10607	10379	9557	9525
FN33-UR	77138	77138	73965	72832	68578	68366
FN34-LL	83539	83539	76808	75522	71484	70956
FN34-LR	91093	91093	84904	83680	79055	78532
FN34-T	17363	17363	16343	16033	14393	14393
FN34-UL	16667	16667	15131	14750	13593	13566
FN34-UR	68548	68548	63695	62740	58646	58508
FN35-LL	86691	86691	82165	80867	76411	75452
FN35-LR	90774	90774	84357	82881	79154	78700
FN35-T	33599	33599	31043	30486	28436	28408
FN35-UL	17627	17627	16379	16052	14831	14807
FN35-UR	76699	76699	72941	71807	66416	66416
FN36-LL	87234	87234	81905	80379	76122	75768
FN36-LR	78322	78322	74070	72713	67492	66664
FN36-T	64180	64180	60286	59175	54737	54481
FN36-UL	17186	17186	15825	15482	13773	13773
FN36-UR	65214	65214	60331	59008	54123	53531
FN37-LL	72273	72273	68336	67425	64203	63834
FN37-LR	83768	83768	77253	75904	70888	70490
FN37-T	90659	90659	84206	82950	77346	76228
FN37-UL	17815	17815	16835	16468	14872	14471
FN37-UR	100659	100659	95196	93673	86288	83883
FN39-LL	164595	164595	151292	148959	139336	137711
FN39-LR	15016	15016	13630	13396	12597	12597
FN39-T	87294	87294	82803	81799	76927	76304
FN39-UL	22563	22563	21438	21031	19219	18940
FN39-UR	80269	80269	76781	75865	70407	69975
FN40-LL	72787	72787	67861	66800	62099	61563
FN40-LR	94854	94854	88730	87404	82008	81278
FN40-T	77637	77637	71870	70670	66724	65945
FN40-UL	16053	16053	15231	14921	13673	13649
FN40-UR	27298	27298	26022	25591	23447	23428
FN43-LL	153592	153592	142892	140465	132320	131219
FN43-LR	104392	104392	94243	92420	86965	86086
FN43-T	68083	68083	65254	64213	60695	60278
FN43-UL	15759	15759	14826	14515	13256	13256
FN43-UR	90620	90620	85160	83798	77875	77591
FN47-LL	79582	79582	74886	73817	69947	68582
FN47-LR	101840	101840	95188	93888	89267	87737
FN47-T	70506	70506	66136	65160	61170	61123
FN47-UL	9542	9542	8831	8645	8107	8102	Yes
FN47-UR	70041	70041	66469	65754	61194	60476
FN50-LL	102224	102224	96126	94716	89797	89340
FN50-LR	96889	96889	89290	87795	82841	82687
FN50-T	40562	40562	38258	37760	35800	35797
FN50-UL	11311	11311	10611	10362	9402	9402
FN50-UR	79965	79965	75799	74783	70107	69920
FN52-LL	121442	121442	114084	112368	106186	104709
FN52-LR	119483	119483	112066	110321	104761	103914
FN52-T	26275	26275	23718	23141	21432	21428
FN52-UL	16285	16285	15275	14940	13805	13788
FN52-UR	58336	58336	55426	54732	51344	51019
FN54a-LL	52340	52340	49442	48579	46347	46129
FN54a-LR	81949	81949	76545	75137	71045	70674
FN54a-T	39468	39468	36671	35937	33556	33534
FN54a-UL	13676	13676	12828	12533	11676	11492
FN54a-UR	54082	54082	50960	50046	46756	46703
FN54b-LL	203787	203787	190374	187942	179893	177266
FN54b-LR	118540	118540	110721	109643	103201	99432
FN54b-T	14021	14021	12906	12532	10932	10901
FN54b-UL	16100	16100	15352	15099	14089	13640
FN54b-UR	106889	106889	100411	99645	91541	86707
FN71-LL	84134	84134	79709	78461	74168	73900
FN71-LR	71919	71919	67827	66914	62840	62171
FN71-T	73375	73375	67950	66728	62956	62825
FN71-UL	16103	16103	14860	14538	13493	13377
FN71-UR	89294	89294	85118	84053	78320	77571
Additional participants and screened individuals are documented below. Reasons for their lack of inclusion in the study are seen in column I
FN01	Unsequenced	Unsequenced	Unsequenced	Unsequenced	Unsequenced	Unsequenced		Incomplete demographic information
FN03	Unsequenced	Unsequenced	Unsequenced	Unsequenced	Unsequenced	Unsequenced		Ate/drank before sample collection
FN07	Unsequenced	Unsequenced	Unsequenced	Unsequenced	Unsequenced	Unsequenced		PCR dropout
FN15	Unsequenced	Unsequenced	Unsequenced	Unsequenced	Unsequenced	Unsequenced		PCR dropout
FN18	Unsequenced	Unsequenced	Unsequenced	Unsequenced	Unsequenced	Unsequenced		No DNA at >3 sites
FN28	Unsequenced	Unsequenced	Unsequenced	Unsequenced	Unsequenced	Unsequenced		Incomplete demographic information
FN38	Unsequenced	Unsequenced	Unsequenced	Unsequenced	Unsequenced	Unsequenced		PCR dropout
FN41	Unsequenced	Unsequenced	Unsequenced	Unsequenced	Unsequenced	Unsequenced		Ate/drank before sample collection
FN42	Unsequenced	Unsequenced	Unsequenced	Unsequenced	Unsequenced	Unsequenced		No DNA at >3 sites
FN44	Unsequenced	Unsequenced	Unsequenced	Unsequenced	Unsequenced	Unsequenced		PCR dropout
FN57	Unsequenced	Unsequenced	Unsequenced	Unsequenced	Unsequenced	Unsequenced		Incomplete demographic information
FN76	Unsequenced	Unsequenced	Unsequenced	Unsequenced	Unsequenced	Unsequenced		Incomplete demographic information
FN78	Unsequenced	Unsequenced	Unsequenced	Unsequenced	Unsequenced	Unsequenced		Ate/drank before sample collection
FN81	Unsequenced	Unsequenced	Unsequenced	Unsequenced	Unsequenced	Unsequenced		Ate/drank before sample collection
FN082	Unsequenced	Unsequenced	Unsequenced	Unsequenced	Unsequenced	Unsequenced		PCR dropout
FN101	Unsequenced	Unsequenced	Unsequenced	Unsequenced	Unsequenced	Unsequenced		PCR dropout
FN102	Unsequenced	Unsequenced	Unsequenced	Unsequenced	Unsequenced	Unsequenced		Ate/drank before sample collection
FN103	Unsequenced	Unsequenced	Unsequenced	Unsequenced	Unsequenced	Unsequenced		PCR dropout
FN104	Unsequenced	Unsequenced	Unsequenced	Unsequenced	Unsequenced	Unsequenced		Incomplete demographic information
Not enumerated	Unsequenced	Unsequenced	Unsequenced	Unsequenced	Unsequenced	Unsequenced		Did not pass phone screening
Not enumerated	Unsequenced	Unsequenced	Unsequenced	Unsequenced	Unsequenced	Unsequenced		Did not pass phone screening
Not enumerated	Unsequenced	Unsequenced	Unsequenced	Unsequenced	Unsequenced	Unsequenced		Did not pass phone screening
Not enumerated	Unsequenced	Unsequenced	Unsequenced	Unsequenced	Unsequenced	Unsequenced		Did not pass phone screening
Not enumerated	Unsequenced	Unsequenced	Unsequenced	Unsequenced	Unsequenced	Unsequenced		Did not pass phone screening
Not enumerated	Unsequenced	Unsequenced	Unsequenced	Unsequenced	Unsequenced	Unsequenced		Did not pass phone screening
Not enumerated	Unsequenced	Unsequenced	Unsequenced	Unsequenced	Unsequenced	Unsequenced		Did not pass phone screening
Not enumerated	Unsequenced	Unsequenced	Unsequenced	Unsequenced	Unsequenced	Unsequenced		Did not pass phone screening
Not enumerated	Unsequenced	Unsequenced	Unsequenced	Unsequenced	Unsequenced	Unsequenced		Did not pass phone screening
Not enumerated	Unsequenced	Unsequenced	Unsequenced	Unsequenced	Unsequenced	Unsequenced		Did not pass phone screening
Not enumerated	Unsequenced	Unsequenced	Unsequenced	Unsequenced	Unsequenced	Unsequenced		Did not pass phone screening
Not enumerated	Unsequenced	Unsequenced	Unsequenced	Unsequenced	Unsequenced	Unsequenced		Did not pass phone screening
Not enumerated	Unsequenced	Unsequenced	Unsequenced	Unsequenced	Unsequenced	Unsequenced		Did not pass phone screening
Not enumerated	Unsequenced	Unsequenced	Unsequenced	Unsequenced	Unsequenced	Unsequenced		Did not pass phone screening
Not enumerated	Unsequenced	Unsequenced	Unsequenced	Unsequenced	Unsequenced	Unsequenced		Did not pass phone screening
Not enumerated	Unsequenced	Unsequenced	Unsequenced	Unsequenced	Unsequenced	Unsequenced		Did not pass phone screening
Not enumerated	Unsequenced	Unsequenced	Unsequenced	Unsequenced	Unsequenced	Unsequenced		Did not pass phone screening
